# Supplementary material for: Pilot Study on the Use of Low-Field Nuclear Magnetic Resonance as a Noninvasive Tool for Monitoring Mucus in Obstructive Lung Diseases
Source: Int J Mol Sci. 2026 Jul 17;27(14):6355. doi: 10.3390/ijms27146355 (PMC13409956; doi:10.3390/ijms27146355)
Supplement: Supplementary file 1 [file ijms-27-06355-s001.zip]

Archive with 1 entries (1 files):
- ijms-4384989-supplementary.pdf
